# Supplementary material for: The Effects of High Fiber Rye, Compared to Refined Wheat, on Gut Microbiota Composition, Plasma Short Chain Fatty Acids, and Implications for Weight Loss and Metabolic Risk Factors (the RyeWeight Study)
Source: Nutrients. 2022 Apr 17;14(8):1669. doi: 10.3390/nu14081669 (PMC9032876; doi:10.3390/nu14081669)
Supplement: Supplementary file 1 [file nutrients-14-01669-s001.zip]

Archive with 2 entries (2 files):
- Iversen_supplemental_file_2.xlsx
- nutrients-1668499-supplementary.pdf
