# Supplementary material for: The Effects of High Fiber Rye, Compared to Refined Wheat, on Gut Microbiota Composition, Plasma Short Chain Fatty Acids, and Implications for Weight Loss and Metabolic Risk Factors (the RyeWeight Study)
Source: Nutrients. 2022 Apr 17;14(8):1669. doi: 10.3390/nu14081669 (PMC9032876; doi:10.3390/nu14081669)
Supplement: Supplementary file 1 [file nutrients-14-01669-s001.zip › Iversen_supplemental_file_2.xlsx]

## Sheet: Correlations
Correlations between relative abundance of bacteria at baseline (week 0) and changes in clinical parameters over 12 weeks (week 0 to week 12)
Data is Spearman's rho (p-value). Significant (p<0.05) correlations are marked in bold font.
	Change in body weight (kg)		Change in body fat mass (kg)		Change in body fat %		Change in CRP (mg/l)		Change in LDL cholesterol (mmol/l)		Change in HDL cholesterol (mmol/l)		Change in triglycerides (mmol/l)		Change in total cholesterol (mmol/l)		Glucose (mmol/l)		Insulin (mIU/l)
Relative abundance at week 0 (genus)	Rye group	Wheat group	Rye group	Wheat group	Rye group	Wheat group	Rye group	Wheat group	Rye group	Wheat group	Rye group	Wheat group	Rye group	Wheat group	Rye group	Wheat group	Rye group	Wheat group	Rye group	Wheat group
Acidaminococcus	-0.0858 (0.3774)	-0.0796 (0.4336)	-0.0466 (0.6323)	-0.1105 (0.2761)	-0.0057 (0.9533)	-0.1538 (0.1285)	-0.0065 (0.9469)	0.0991 (0.3292)	-0.0617 (0.5262)	0.0357 (0.7259)	0.0574 (0.5549)	0.084 (0.4087)	0.0235 (0.8091)	0.1246 (0.2193)	0.0519 (0.5939)	0.0529 (0.6033)	-0.019 (0.8451)	-0.0392 (0.7002)	-0.1027 (0.2901)	-0.012 (0.9066)
Adlercreutzia	-0.0164 (0.8664)	-0.064 (0.5289)	0.0678 (0.4856)	-0.0648 (0.5243)	0.1235 (0.2029)	-0.04 (0.6946)	-0.1268 (0.1909)	-0.079 (0.4368)	-0.1879 (0.0515)	0.0027 (0.979)	-0.0024 (0.9803)	0.1295 (0.2016)	0.1116 (0.2502)	-0.024 (0.8133)	-0.0607 (0.533)	0.0704 (0.4887)	-0.0164 (0.8662)	0.1531 (0.1303)	-0.1099 (0.2575)	0.0465 (0.648)
Agathobacter	0.018 (0.8533)	0.0724 (0.4766)	0.0601 (0.5365)	-0.0049 (0.9619)	0.0905 (0.3518)	0.0069 (0.946)	-0.0394 (0.6854)	0.0055 (0.9567)	-0.1528 (0.1144)	0.1348 (0.1836)	0.0258 (0.7909)	0.138 (0.173)	-0.049 (0.6145)	0.035 (0.7309)	-0.0727 (0.4544)	0.1356 (0.1807)	-0.1968 (0.0412)	-0.0295 (0.7721)	-0.1041 (0.2836)	0.046 (0.6514)
Akkermansia	-0.0291 (0.7651)	-0.0312 (0.7594)	-0.0283 (0.7712)	-0.0225 (0.8253)	-0.0173 (0.8593)	-0.0464 (0.6487)	0.0198 (0.839)	0.1022 (0.3141)	0.0345 (0.7231)	-0.1709 (0.0907)	-0.101 (0.2982)	-0.0695 (0.4944)	-0.0603 (0.535)	-0.1072 (0.2911)	-0.0993 (0.3067)	-0.122 (0.229)	-0.0073 (0.9403)	0.0149 (0.8835)	-0.0512 (0.5988)	-0.0021 (0.9838)
Alistipes	-0.0834 (0.3908)	-0.011 (0.9139)	-0.1437 (0.1378)	0.0143 (0.8881)	-0.1491 (0.1235)	-0.0173 (0.8649)	0.0478 (0.623)	-0.1204 (0.2351)	-0.0126 (0.8972)	-0.1096 (0.2803)	0.0712 (0.4641)	-0.0993 (0.3283)	0.2131 (0.0268)	-0.0791 (0.4362)	0.0643 (0.5087)	-0.1335 (0.1877)	0.142 (0.1426)	0.158 (0.1184)	-0.0066 (0.9461)	0.1625 (0.1081)
Alloprevotella	-0.0163 (0.8667)	-0.0696 (0.4936)	-0.0287 (0.768)	-0.0948 (0.3508)	-0.0471 (0.6287)	-0.0881 (0.3856)	0.0074 (0.9396)	-0.0411 (0.6866)	-0.0599 (0.5377)	-0.0226 (0.8245)	-0.0574 (0.5553)	-0.0233 (0.8187)	0.1313 (0.1756)	0.0091 (0.9287)	0.005 (0.9594)	-0.06 (0.5553)	0.0393 (0.6862)	-0.1062 (0.2956)	0.2041 (0.0341)	0.0851 (0.4021)
Anaerofilum	0.0099 (0.919)	-0.0954 (0.3475)	0.0387 (0.6911)	-0.0545 (0.592)	0.0515 (0.5967)	-0.0393 (0.6996)	-0.1228 (0.2054)	-0.0767 (0.4505)	0.0376 (0.6994)	0.0229 (0.8218)	0.0073 (0.9399)	-0.0817 (0.4213)	0.14 (0.1484)	-0.0205 (0.8404)	-0.0072 (0.941)	-0.0259 (0.7993)	-0.0212 (0.8273)	0.1097 (0.2799)	0.0002 (0.9985)	0.0659 (0.5169)
Anaeroplasma	-0.1124 (0.2467)	-0.0021 (0.9838)	-0.0933 (0.3367)	0.0376 (0.712)	-0.0709 (0.4657)	0.0238 (0.815)	-0.0365 (0.7078)	-0.1561 (0.1229)	0.1388 (0.152)	0.0986 (0.3313)	-0.0315 (0.7466)	-0.0702 (0.4901)	0.0776 (0.4247)	-0.2069 (0.0399)	0.018 (0.8535)	-0.0545 (0.5925)	-0.0522 (0.5915)	-0.1211 (0.2324)	-0.0637 (0.5123)	-0.146 (0.1493)
Anaerostipes	0.1089 (0.2618)	0.1787 (0.0767)	0.1845 (0.0559)	0.1768 (0.08)	0.2364 (0.0138)	0.202 (0.0449)	-0.1039 (0.2846)	0.0168 (0.8693)	-0.0914 (0.3471)	-0.0109 (0.9147)	0.0586 (0.5471)	0.2016 (0.0454)	-0.0095 (0.9226)	0.0668 (0.5112)	0.0004 (0.9967)	0.1649 (0.1029)	0.0538 (0.5802)	0.0785 (0.4397)	0.0017 (0.9857)	0.1409 (0.1642)
Anaerotruncus	0.0393 (0.6864)	0.0713 (0.4832)	0.0385 (0.6926)	0.1492 (0.1406)	0.0688 (0.4791)	0.1873 (0.0634)	-0.0726 (0.4555)	-0.0107 (0.9165)	0.1677 (0.0828)	-0.0415 (0.6831)	0.0489 (0.615)	-0.062 (0.5423)	0.2939 (0.002)	-0.0416 (0.683)	0.1042 (0.283)	-0.0518 (0.6104)	-0.0549 (0.5728)	0.0702 (0.4899)	0.0105 (0.9139)	-0.1157 (0.2543)
Bacteroides	-0.1055 (0.2771)	-0.1134 (0.2636)	-0.1184 (0.2222)	-0.168 (0.0965)	-0.1351 (0.1634)	-0.2129 (0.0344)	0.0312 (0.7486)	-0.0601 (0.5544)	0.1916 (0.047)	0.1373 (0.1754)	0.0855 (0.3788)	0.0588 (0.5631)	0.018 (0.853)	0.123 (0.2254)	0.1406 (0.1468)	0.0655 (0.5198)	-0.0786 (0.419)	0.0423 (0.6773)	-0.0057 (0.9535)	-0.0502 (0.622)
Barnesiella	-0.0819 (0.3995)	-0.0855 (0.4002)	-0.1118 (0.2494)	-0.0617 (0.5439)	-0.1071 (0.27)	-0.0518 (0.6106)	0.2172 (0.024)	-0.2537 (0.0113)	-0.059 (0.5442)	-0.251 (0.0122)	0.0195 (0.8416)	-0.1597 (0.1143)	0.0094 (0.923)	0.0665 (0.5135)	-0.0222 (0.8194)	-0.2385 (0.0174)	0.0474 (0.6264)	-0.0349 (0.7318)	-0.1348 (0.1643)	0.0209 (0.8372)
Bifidobacterium	0.08 (0.4108)	-0.0567 (0.5771)	0.1694 (0.0796)	-0.0608 (0.5498)	0.2336 (0.015)	-0.0372 (0.7146)	-0.0604 (0.5344)	0.0374 (0.7135)	-0.1406 (0.1468)	0.0145 (0.8871)	0.0565 (0.5616)	0.0461 (0.6506)	0.0015 (0.9881)	0.0482 (0.6354)	-0.0367 (0.7058)	0.0966 (0.3414)	0.0547 (0.5742)	0.1637 (0.1055)	0.0926 (0.3408)	0.1463 (0.1486)
Bilophila	-0.0525 (0.5897)	0.0825 (0.4171)	-0.0357 (0.7138)	0.0617 (0.544)	-0.0758 (0.4357)	0.0181 (0.8591)	-0.1045 (0.2819)	0.0872 (0.3908)	0.102 (0.2936)	0.0239 (0.8147)	-0.0744 (0.4444)	-0.0892 (0.3801)	-0.0494 (0.612)	-0.0017 (0.9864)	-0.0934 (0.3361)	-0.0401 (0.6933)	0.1496 (0.1222)	-0.0012 (0.9906)	-0.0234 (0.8101)	0.0372 (0.7146)
Blautia	0.0202 (0.8358)	0.1692 (0.094)	0.1118 (0.2495)	0.1028 (0.3111)	0.1862 (0.0536)	0.1205 (0.2348)	-0.0514 (0.5972)	0.1142 (0.2603)	-0.1626 (0.0926)	0 (0.9999)	0.0864 (0.3739)	0.2177 (0.0304)	-0.0056 (0.9539)	0.0491 (0.6296)	-0.0268 (0.783)	0.1672 (0.0981)	0.0085 (0.9301)	0.1574 (0.1198)	-0.029 (0.7655)	0.0649 (0.5234)
Butyricicoccus	0.2095 (0.0296)	0.1446 (0.1534)	0.2606 (0.0064)	0.0826 (0.4164)	0.2699 (0.0047)	0.1092 (0.2818)	-0.0079 (0.9356)	0.1477 (0.1445)	-0.0945 (0.3308)	0.1019 (0.3158)	-0.0483 (0.6199)	0.2463 (0.014)	-0.1469 (0.1292)	-0.0723 (0.4771)	-0.0983 (0.3117)	0.1667 (0.0992)	-0.0839 (0.3881)	0.0915 (0.3678)	-0.0923 (0.342)	0.1633 (0.1062)
Butyricimonas	-0.2248 (0.0193)	0.0461 (0.6508)	-0.2208 (0.0216)	0.0138 (0.8925)	-0.2157 (0.025)	-0.032 (0.7531)	-0.0173 (0.8588)	-0.1717 (0.0893)	0.1227 (0.206)	-0.1797 (0.075)	-0.0912 (0.3479)	-0.2457 (0.0142)	0.1155 (0.2341)	0.0128 (0.9)	0.0012 (0.9903)	-0.213 (0.0343)	-0.0026 (0.979)	0.095 (0.3498)	0.0865 (0.3736)	0.085 (0.4032)
Butyrivibrio	0.0199 (0.8379)	-0.1587 (0.1167)	0.0179 (0.8543)	-0.1191 (0.2403)	0.0277 (0.7758)	-0.107 (0.292)	0.216 (0.0247)	-0.0383 (0.7066)	-0.0149 (0.8783)	0.0075 (0.9411)	-0.0621 (0.5232)	0.057 (0.5755)	-0.0107 (0.9127)	-0.0115 (0.9104)	-0.0049 (0.9598)	0.0769 (0.4491)	-0.0431 (0.6579)	-0.2061 (0.0407)	-0.0939 (0.3335)	0.0116 (0.9094)
CAG_352	-0.0109 (0.9109)	0.0007 (0.9942)	0.0524 (0.5905)	0.0211 (0.8357)	0.0891 (0.3593)	-0.0114 (0.9108)	-0.1611 (0.0957)	0.0339 (0.7387)	-0.0505 (0.604)	-0.1612 (0.1111)	-0.1938 (0.0445)	-0.1385 (0.1716)	0.0018 (0.9854)	0.027 (0.7908)	-0.2071 (0.0315)	-0.1437 (0.1558)	-0.0612 (0.5294)	0.1775 (0.0788)	-0.0785 (0.4191)	0.063 (0.5359)
CAG_56	-0.0484 (0.6192)	0.1818 (0.0717)	0.0191 (0.8442)	0.1108 (0.275)	0.0382 (0.6951)	0.104 (0.3055)	-0.1579 (0.1026)	-0.0801 (0.4309)	-0.2165 (0.0244)	-0.0326 (0.7489)	-0.0305 (0.7543)	0.2096 (0.0374)	-0.1298 (0.1805)	0.2014 (0.0456)	-0.102 (0.2936)	0.2221 (0.0272)	-0.0236 (0.8089)	0.0028 (0.9784)	-0.0584 (0.5486)	0.0124 (0.9033)
Candidatus_Soleaferrea	-0.0136 (0.8886)	-0.0673 (0.5083)	0.0707 (0.4675)	0.1107 (0.2756)	0.1615 (0.0949)	0.189 (0.061)	-0.0775 (0.4251)	0.0437 (0.6677)	-0.0485 (0.6183)	-0.1212 (0.2323)	-0.0786 (0.419)	-0.1397 (0.1678)	0.1993 (0.0386)	0.0021 (0.9836)	-0.0057 (0.953)	-0.1366 (0.1775)	0.1429 (0.14)	-0.006 (0.9529)	0.0501 (0.6068)	0.0298 (0.7696)
Catenibacterium	-0.0435 (0.655)	0.0226 (0.8245)	-0.0885 (0.3625)	-0.063 (0.5355)	-0.0783 (0.4203)	-0.0661 (0.5158)	-0.1855 (0.0546)	0.1054 (0.299)	-0.1681 (0.082)	-0.0346 (0.734)	-0.0889 (0.3602)	0.0863 (0.3955)	0.0021 (0.9827)	-0.0422 (0.6783)	-0.0546 (0.5748)	0.0543 (0.5935)	0.1028 (0.2898)	-0.0459 (0.6517)	0.1298 (0.1807)	0.0954 (0.3474)
Christensenellaceae_R_7_group	-0.0157 (0.8721)	-0.0684 (0.5014)	-0.0123 (0.8995)	0.0722 (0.4777)	-0.003 (0.9753)	0.0948 (0.3508)	-0.0031 (0.9743)	-0.1203 (0.2356)	-0.1115 (0.2505)	-0.2894 (0.0037)	-0.0812 (0.4038)	-0.2221 (0.0271)	0.1823 (0.059)	-0.0382 (0.7071)	-0.1124 (0.247)	-0.2235 (0.0262)	0.0432 (0.6568)	0.0872 (0.3906)	0.094 (0.3332)	-0.0389 (0.7021)
Clostridium_sensu_stricto_1	0.0696 (0.4744)	0.0424 (0.6768)	0.0401 (0.6805)	0.0058 (0.9548)	0.0136 (0.8892)	-0.0015 (0.9887)	-0.0586 (0.5469)	0.1186 (0.2422)	-0.1813 (0.0604)	-0.1592 (0.1156)	0.043 (0.6585)	-0.1069 (0.2923)	0.2297 (0.0168)	0.1544 (0.127)	-0.0299 (0.759)	-0.135 (0.1829)	-0.0493 (0.6123)	0.165 (0.1026)	0.0527 (0.5878)	0.0682 (0.5022)
Colidextribacter	-0.0762 (0.4333)	-0.0696 (0.4935)	-0.0673 (0.4892)	-0.0399 (0.6952)	-0.0212 (0.8277)	-0.0082 (0.936)	0.0389 (0.6892)	0.0116 (0.9097)	-0.131 (0.1765)	-0.0291 (0.775)	-0.0863 (0.3745)	0.0306 (0.7635)	0.0052 (0.9576)	-0.0838 (0.4097)	-0.1375 (0.1559)	0.0159 (0.8763)	-0.0081 (0.9334)	-0.1259 (0.2143)	-0.0517 (0.5949)	-0.0697 (0.4928)
Collinsella	0.1345 (0.1651)	0.1485 (0.1424)	0.1735 (0.0726)	0.1465 (0.1479)	0.1899 (0.049)	0.1412 (0.1634)	-0.1524 (0.1153)	-0.0035 (0.973)	-0.1232 (0.204)	0.1014 (0.3178)	0.0702 (0.4704)	0.1398 (0.1676)	0.116 (0.2318)	-0.0077 (0.9394)	0.0035 (0.9711)	0.1526 (0.1315)	0.0877 (0.3669)	0.1016 (0.3168)	0.112 (0.2485)	-0.0353 (0.7289)
Coprobacter	0.1008 (0.2993)	-0.0102 (0.9202)	0.077 (0.4282)	0.003 (0.9765)	0.0545 (0.5752)	0.0236 (0.817)	-0.1055 (0.2773)	-0.0893 (0.3794)	0.0394 (0.6858)	-0.0404 (0.6915)	0.0152 (0.8759)	-0.0437 (0.6674)	0.0953 (0.3267)	0.1074 (0.29)	0.0373 (0.7017)	-0.0532 (0.6008)	0.2162 (0.0247)	-0.0928 (0.3607)	0.2244 (0.0196)	0.1162 (0.2522)
Coprococcus	0.1556 (0.1079)	-0.0953 (0.3482)	0.2281 (0.0176)	-0.025 (0.8057)	0.2157 (0.025)	0.0253 (0.8038)	-0.0356 (0.7149)	0.1129 (0.2659)	-0.2468 (0.01)	0.0637 (0.5314)	-0.0677 (0.4865)	0.1405 (0.1653)	0.1418 (0.1432)	-0.0837 (0.4102)	-0.1522 (0.1159)	0.1954 (0.0526)	0.1421 (0.1422)	0.1489 (0.1414)	0.0716 (0.4618)	0.0182 (0.8578)
Defluviitaleaceae_UCG_011	0.0742 (0.4455)	0.2382 (0.0176)	0.0419 (0.667)	0.2588 (0.0097)	-0.0135 (0.89)	0.2562 (0.0105)	0.0482 (0.6204)	0.0301 (0.7677)	-0.1341 (0.1664)	0.0099 (0.9228)	-0.0056 (0.9539)	-0.1725 (0.0878)	0.0207 (0.8313)	0.0972 (0.3386)	-0.0517 (0.5951)	-0.1758 (0.0817)	0.0776 (0.4245)	-0.0217 (0.8308)	-0.0013 (0.9896)	-0.0296 (0.7714)
Desulfovibrio	0.0478 (0.6233)	-0.0161 (0.8746)	0.0631 (0.5163)	-0.0175 (0.8639)	0.018 (0.853)	-0.0139 (0.8914)	-0.1059 (0.2756)	-0.1629 (0.1072)	0.0065 (0.9467)	-0.2117 (0.0355)	-0.1898 (0.0491)	-0.0616 (0.545)	-0.0437 (0.6536)	0.0194 (0.8491)	-0.1182 (0.2231)	-0.0522 (0.6076)	0.0378 (0.6981)	0.1038 (0.3066)	0.0183 (0.8507)	0.0042 (0.9668)
Dialister	-0.0298 (0.7594)	-0.1236 (0.2228)	-0.0164 (0.8659)	-0.1402 (0.1665)	0.028 (0.774)	-0.0994 (0.3274)	0.0179 (0.8538)	0.1435 (0.1564)	0.0269 (0.7823)	-0.0288 (0.777)	0.1214 (0.2109)	-0.0455 (0.6547)	-0.0439 (0.6516)	-0.084 (0.4086)	0.1101 (0.2568)	0.0208 (0.8378)	-0.0114 (0.907)	-0.0457 (0.653)	-0.1648 (0.0882)	0.0495 (0.6265)
Dielma	0.0579 (0.5517)	0.0673 (0.508)	0.0645 (0.507)	0.1649 (0.1029)	0.08 (0.4103)	0.2041 (0.0428)	-0.0605 (0.5342)	-0.0707 (0.4871)	0.0517 (0.5952)	0.1075 (0.2897)	-0.0546 (0.5748)	0.1696 (0.0934)	0.0287 (0.7682)	-0.0104 (0.9184)	-0.0144 (0.8821)	0.1227 (0.2261)	0.0952 (0.3271)	0.048 (0.6373)	-0.0502 (0.6056)	-0.1162 (0.2519)
Dorea	0.081 (0.4046)	0.1708 (0.0909)	0.1539 (0.1117)	0.1327 (0.1903)	0.2032 (0.0349)	0.1592 (0.1155)	-0.0566 (0.561)	0.0865 (0.3945)	-0.2177 (0.0236)	0.1566 (0.1216)	0.0921 (0.3433)	0.2328 (0.0204)	-0.0565 (0.5614)	0.0039 (0.9696)	-0.0328 (0.7362)	0.2626 (0.0086)	0.0716 (0.4613)	0.0933 (0.3584)	-0.0434 (0.6554)	0.0319 (0.7539)
DTU089	-0.084 (0.3872)	-0.0127 (0.9011)	-0.0952 (0.3269)	0.0039 (0.9694)	-0.0449 (0.6449)	0.0103 (0.9192)	0.0196 (0.8405)	0.0285 (0.7793)	-0.0147 (0.8799)	0.0675 (0.5066)	-0.0638 (0.5122)	0.0048 (0.9625)	0.0584 (0.5485)	0.1232 (0.2245)	-0.0675 (0.4874)	0.0021 (0.9832)	-0.1207 (0.2133)	-0.0301 (0.7671)	-0.2328 (0.0153)	0.0481 (0.6363)
Eisenbergiella	-0.015 (0.8778)	0.0718 (0.4803)	0.0013 (0.9892)	0.0717 (0.4807)	0.0592 (0.5429)	0.0786 (0.4392)	0.1366 (0.1587)	-0.0822 (0.4188)	-0.0059 (0.9521)	-0.0044 (0.9654)	-0.0199 (0.8377)	-0.0177 (0.8618)	-0.0028 (0.9769)	0.0724 (0.4764)	0.0194 (0.842)	-0.0897 (0.3772)	0.0953 (0.3264)	0.1047 (0.3025)	-0.0555 (0.5684)	-0.0495 (0.6264)
Enterorhabdus	0.0491 (0.6135)	-0.0307 (0.763)	0.0614 (0.5279)	0.0229 (0.8223)	0.0658 (0.4984)	0.0425 (0.6763)	-0.0265 (0.7852)	-0.1543 (0.1272)	-0.0741 (0.4457)	0.0203 (0.842)	-0.0281 (0.773)	-0.1332 (0.1887)	0.1804 (0.0617)	0.0932 (0.3591)	-0.03 (0.7577)	-0.0744 (0.4643)	0.0683 (0.4824)	-0.0359 (0.7246)	0.0592 (0.5431)	-0.0257 (0.801)
Erysipelatoclostridium	-0.2084 (0.0304)	0.0603 (0.5535)	-0.178 (0.0653)	0.0639 (0.5296)	-0.1292 (0.1827)	0.0611 (0.5483)	-0.0004 (0.9968)	0.0958 (0.3453)	0.0368 (0.7056)	0.0737 (0.4686)	-0.0626 (0.52)	-0.0714 (0.4828)	0.109 (0.2613)	0.1626 (0.1079)	-0.0661 (0.4967)	0 (0.9998)	-0.0299 (0.7585)	0.1599 (0.1138)	0.043 (0.659)	0.1627 (0.1076)
Erysipelotrichaceae_UCG_003	0.0068 (0.9445)	0.0671 (0.5092)	0.0987 (0.3096)	0.1412 (0.1633)	0.1226 (0.2063)	0.2283 (0.023)	0.0052 (0.9576)	0.0168 (0.8688)	-0.1605 (0.097)	-0.1171 (0.2484)	-0.079 (0.4167)	0.1031 (0.31)	0.2342 (0.0147)	0.0547 (0.5906)	-0.0886 (0.3621)	0.0999 (0.3254)	0.0474 (0.6263)	0.2169 (0.0311)	0.0541 (0.578)	-0.0499 (0.6238)
Escherichia_Shigella	-0.0898 (0.3552)	-0.0403 (0.6921)	-0.0622 (0.5224)	-0.018 (0.8599)	-0.0384 (0.6931)	0.0174 (0.8642)	0.0014 (0.9885)	-0.0447 (0.6603)	-0.0695 (0.4751)	-0.08 (0.431)	-0.1301 (0.1797)	0.0934 (0.3577)	-0.0024 (0.9808)	-0.0503 (0.6213)	-0.1173 (0.2267)	0.0604 (0.553)	-0.0531 (0.5854)	0.0929 (0.3606)	-0.0474 (0.6264)	-0.0439 (0.6664)
[Eubacterium]_eligens_group	0.0161 (0.8685)	-0.1601 (0.1135)	0.0831 (0.3925)	-0.0796 (0.4338)	0.0825 (0.396)	0.002 (0.9846)	0.0332 (0.733)	-0.0854 (0.4008)	0.1227 (0.2057)	0.0187 (0.8546)	-0.1279 (0.1871)	-0.0865 (0.3948)	-0.0472 (0.6276)	-0.1301 (0.1993)	-0.1119 (0.2489)	-0.069 (0.4977)	0.0523 (0.591)	-0.0786 (0.4393)	-0.0594 (0.5417)	-0.0125 (0.9021)
[Eubacterium]_hallii_group	0.0625 (0.5204)	0.1772 (0.0794)	0.1518 (0.1168)	0.0949 (0.3499)	0.1994 (0.0385)	0.0949 (0.3503)	-0.1777 (0.0658)	0.0351 (0.7304)	-0.1224 (0.2069)	0.0088 (0.9311)	0.0437 (0.6535)	0.1798 (0.075)	0.0724 (0.4564)	0.0237 (0.8158)	-0.0283 (0.7711)	0.1246 (0.2191)	0.0658 (0.4985)	0.1684 (0.0958)	0.015 (0.8777)	0.1179 (0.2452)
[Eubacterium]_ruminantium_group	-0.0251 (0.7964)	0.0455 (0.6546)	0.0226 (0.8163)	0.0105 (0.9177)	0.0318 (0.744)	0.0024 (0.9815)	-0.1611 (0.0959)	-0.2224 (0.027)	-0.217 (0.0241)	-0.2273 (0.0237)	-0.0343 (0.7249)	-0.163 (0.1069)	-0.0513 (0.5977)	0.0662 (0.515)	-0.104 (0.2842)	-0.1951 (0.053)	-0.0448 (0.6454)	-0.1167 (0.2502)	-0.1573 (0.104)	-0.0493 (0.6279)
[Eubacterium]_siraeum_group	-0.0173 (0.8588)	0.0931 (0.3592)	-0.0668 (0.4923)	0.0889 (0.3814)	-0.1008 (0.2993)	0.0847 (0.4045)	0.0269 (0.782)	0.0647 (0.5245)	0.2365 (0.0137)	-0.1237 (0.2226)	-0.0641 (0.51)	-0.1901 (0.0595)	0.1268 (0.1909)	-0.017 (0.8673)	0.0373 (0.7013)	-0.2111 (0.0359)	0.1144 (0.2385)	-0.057 (0.5755)	0.0888 (0.3606)	-0.0304 (0.765)
[Eubacterium]_ventriosum_group	0.0508 (0.6013)	0.0638 (0.5304)	0.0952 (0.3272)	0.0837 (0.4101)	0.1115 (0.2507)	0.1347 (0.1839)	0.1471 (0.1286)	0.1086 (0.2846)	-0.0382 (0.6945)	0.0109 (0.9149)	-0.0388 (0.6903)	0.0471 (0.6438)	0.0662 (0.4959)	0.128 (0.2067)	-0.0759 (0.435)	0.0809 (0.4261)	-0.0395 (0.6848)	0.0361 (0.7227)	-0.0928 (0.3394)	-0.0316 (0.7562)
[Eubacterium]_xylanophilum_group	-0.0544 (0.576)	0.0045 (0.9646)	0.0104 (0.915)	0.0252 (0.8048)	0.0055 (0.9547)	0.0311 (0.76)	-0.0288 (0.7675)	-0.0054 (0.9575)	-0.03 (0.7577)	-0.1076 (0.2891)	-0.223 (0.0204)	-0.0787 (0.439)	-0.1059 (0.2755)	0.025 (0.806)	-0.2047 (0.0336)	-0.0723 (0.4772)	-0.0876 (0.3675)	-0.1847 (0.0673)	-0.2876 (0.0025)	0.0365 (0.7199)
Faecalibacterium	0.0591 (0.5432)	0.0125 (0.9022)	0.1279 (0.1872)	0.0265 (0.7947)	0.1487 (0.1247)	0.0335 (0.7417)	0.0341 (0.7261)	-0.0523 (0.6071)	0.0571 (0.5576)	-0.0045 (0.9651)	0.0081 (0.9337)	0.1022 (0.314)	-0.1243 (0.1998)	0.0432 (0.6715)	-0.081 (0.4049)	0.1517 (0.1339)	-0.1411 (0.1451)	0.0964 (0.3425)	-0.1708 (0.0773)	0.1567 (0.1215)
Family_XIII_AD3011_group	-0.0408 (0.675)	-0.1134 (0.2636)	-0.0327 (0.7369)	0.0609 (0.5491)	-0.0227 (0.8161)	0.1373 (0.1753)	-0.0334 (0.7314)	-0.0399 (0.6947)	-0.1935 (0.0448)	-0.0762 (0.4538)	-0.0394 (0.6853)	0.0023 (0.9819)	0.2357 (0.0141)	0.0834 (0.4119)	-0.0757 (0.4363)	0.006 (0.953)	0.0786 (0.4188)	0.1203 (0.2355)	0.0117 (0.9043)	0.0651 (0.5222)
Family_XIII_UCG_001	0.0844 (0.3851)	-0.0266 (0.7941)	0.1305 (0.1783)	0.0146 (0.8861)	0.1568 (0.1051)	0.0842 (0.4074)	-0.0264 (0.7866)	-0.0154 (0.8801)	-0.2713 (0.0045)	-0.2384 (0.0175)	-0.031 (0.7503)	0.0724 (0.4764)	0.1488 (0.1244)	0.1126 (0.2671)	-0.0935 (0.336)	0.0353 (0.7291)	-0.0712 (0.4638)	0.0568 (0.5764)	-0.1161 (0.2314)	-0.0201 (0.8438)
Flavonifractor	-0.0743 (0.4446)	-0.0001 (0.9993)	-0.1005 (0.3008)	0.0474 (0.6416)	-0.0452 (0.6426)	0.0617 (0.544)	0.0603 (0.5354)	0.1327 (0.1905)	0.0203 (0.8345)	0.0791 (0.4367)	-0.0236 (0.8086)	0.0125 (0.902)	0.0084 (0.9311)	-0.0264 (0.7957)	0.0348 (0.7206)	-0.014 (0.8907)	0.0615 (0.5272)	0.1296 (0.2012)	0.0456 (0.6391)	0.0234 (0.8182)
Fournierella	-0.0737 (0.4484)	-0.0321 (0.7522)	-0.1105 (0.2551)	0.0442 (0.664)	-0.0997 (0.3048)	0.05 (0.6234)	-0.1211 (0.2119)	-0.0331 (0.7453)	0.0785 (0.4196)	0.0347 (0.7334)	-0.0846 (0.3839)	0.0267 (0.7932)	-0.052 (0.5927)	-0.1628 (0.1074)	-0.0165 (0.8653)	0.024 (0.8138)	0.1609 (0.0962)	-0.0432 (0.6715)	-0.0789 (0.4172)	-0.006 (0.9529)
Fusicatenibacter	-0.1821 (0.0593)	0.055 (0.5886)	-0.0676 (0.487)	0.0645 (0.5258)	0.0151 (0.8767)	0.0834 (0.412)	-0.0186 (0.8483)	0.0784 (0.4407)	-0.2402 (0.0123)	-0.0529 (0.6032)	0.0128 (0.8957)	0.0141 (0.8897)	-0.1704 (0.0779)	0.206 (0.0408)	-0.1172 (0.2272)	0.0461 (0.6507)	-0.1543 (0.1108)	0.1293 (0.202)	-0.1375 (0.1558)	-0.0098 (0.9232)
GCA_900066575	0.1126 (0.2459)	0.1029 (0.3108)	0.1152 (0.2351)	0.101 (0.3197)	0.0687 (0.4796)	0.1225 (0.2272)	-0.045 (0.6439)	0.1276 (0.2083)	-0.0114 (0.907)	-0.1184 (0.2433)	0.0181 (0.8525)	0.0708 (0.4864)	-0.0014 (0.9887)	-0.1178 (0.2456)	-0.0495 (0.6111)	-0.0286 (0.7784)	0.025 (0.7976)	-0.0654 (0.52)	0.0357 (0.714)	-0.0807 (0.4274)
Haemophilus	0.1324 (0.172)	-0.189 (0.061)	0.1041 (0.2836)	-0.19 (0.0596)	0.0705 (0.4685)	-0.1356 (0.1808)	-0.0223 (0.8192)	0.0223 (0.8269)	-0.0208 (0.8307)	-0.0043 (0.9666)	0.0841 (0.387)	-0.0466 (0.6466)	-0.1021 (0.2932)	-0.0444 (0.6626)	0.0482 (0.6206)	-0.0087 (0.9322)	-0.033 (0.7343)	0.0827 (0.4158)	-0.0871 (0.3699)	0.0209 (0.8373)
Holdemanella	0.1665 (0.0851)	-0.1197 (0.238)	0.1738 (0.0721)	-0.2078 (0.0391)	0.1775 (0.066)	-0.2099 (0.037)	-0.1414 (0.1445)	0.1386 (0.1714)	-0.097 (0.3182)	0.1734 (0.0861)	0.0473 (0.6267)	0.0134 (0.895)	0.0385 (0.6927)	-0.1275 (0.2085)	0.0019 (0.9842)	0.0306 (0.764)	0.0455 (0.6401)	0.0601 (0.5545)	0.1387 (0.1524)	0.0391 (0.7005)
Holdemania	0.1099 (0.2577)	-0.0554 (0.586)	0.1659 (0.0863)	0.0223 (0.8263)	0.2284 (0.0174)	0.0973 (0.338)	-0.0797 (0.4123)	-0.0033 (0.9741)	0.0913 (0.3475)	0.0892 (0.3797)	0.029 (0.7658)	0.229 (0.0226)	-0.0512 (0.5991)	0.129 (0.2033)	0.0285 (0.7696)	0.2163 (0.0315)	-0.0881 (0.3648)	0.0905 (0.3732)	-0.1291 (0.1831)	0.2613 (0.009)
Howardella	-0.048 (0.6222)	0.0676 (0.5064)	-0.0766 (0.4307)	0.0053 (0.9584)	-0.0744 (0.4444)	-0.0205 (0.8406)	-0.0306 (0.7535)	0.0534 (0.5994)	-0.1676 (0.0829)	-0.0159 (0.8759)	0.0735 (0.4496)	0.0688 (0.4985)	0.0661 (0.4969)	0.1726 (0.0876)	0.005 (0.9589)	0.0876 (0.3888)	0.1034 (0.2871)	-0.0755 (0.4574)	0.114 (0.2399)	0.1028 (0.3115)
Incertae_Sedis	0.0044 (0.9643)	0.0287 (0.7779)	0.056 (0.5651)	0.0634 (0.5333)	0.1231 (0.2045)	0.1051 (0.3004)	-0.0059 (0.9519)	0.1103 (0.2769)	-0.1326 (0.1713)	-0.0291 (0.7751)	-0.004 (0.967)	-0.0094 (0.9267)	0.0221 (0.8204)	0.0423 (0.678)	-0.0842 (0.3864)	0.0497 (0.6253)	-0.0337 (0.7291)	0.2052 (0.0416)	-0.1692 (0.08)	0.1738 (0.0854)
Intestinibacter	0.0823 (0.3973)	0.0035 (0.9726)	0.1216 (0.21)	-0.0086 (0.9328)	0.1264 (0.1923)	-0.0002 (0.9982)	-0.1017 (0.295)	0.0446 (0.6614)	-0.2014 (0.0366)	-0.1366 (0.1777)	-0.0964 (0.3212)	-0.0039 (0.9696)	0.1327 (0.1712)	0.0176 (0.8628)	-0.1379 (0.1547)	-0.0435 (0.6692)	-0.0395 (0.6847)	0.2799 (0.005)	-0.0764 (0.4322)	0.0501 (0.6224)
Intestinimonas	-0.1594 (0.0994)	0.042 (0.6799)	-0.1236 (0.2027)	0.0858 (0.3982)	-0.0629 (0.5178)	0.1189 (0.241)	0.07 (0.4717)	0.0213 (0.8344)	0.018 (0.8536)	0.0094 (0.9262)	-0.0946 (0.3303)	0.0143 (0.8885)	0.2572 (0.0072)	0.064 (0.5291)	-0.0207 (0.832)	-0.043 (0.6727)	0.0528 (0.5876)	-0.0588 (0.563)	-0.1585 (0.1013)	-0.0614 (0.5461)
Lachnoclostridium	0.0338 (0.7281)	0.1297 (0.2006)	0.1176 (0.2254)	0.0677 (0.5057)	0.1662 (0.0857)	0.1072 (0.2908)	-0.1216 (0.21)	-0.1022 (0.3139)	0.0211 (0.8286)	0.1334 (0.1881)	0.0469 (0.6297)	0.2362 (0.0186)	-0.1725 (0.0742)	-0.0246 (0.8089)	0.0007 (0.9947)	0.222 (0.0272)	-0.1388 (0.1521)	-0.1283 (0.2055)	-0.1469 (0.1292)	-0.0126 (0.9016)
Lachnospira	0.0726 (0.4553)	0.0555 (0.5853)	0.1215 (0.2103)	0.0236 (0.8166)	0.1089 (0.2621)	0.0192 (0.8508)	-0.144 (0.1371)	-0.0357 (0.7256)	-0.0414 (0.6709)	-0.0211 (0.8356)	-0.0495 (0.611)	0.0694 (0.4946)	-0.0413 (0.671)	-0.0413 (0.6849)	-0.1018 (0.2946)	0.0852 (0.4018)	-0.1059 (0.2753)	-0.0996 (0.3269)	-0.1304 (0.1787)	0.0236 (0.8166)
Lachnospiraceae_AC2044_group	-0.0689 (0.4786)	-0.0375 (0.7127)	-0.0668 (0.4924)	-0.0967 (0.3409)	-0.056 (0.5652)	-0.0924 (0.3631)	-0.0638 (0.5119)	-0.0507 (0.6181)	-0.0643 (0.5088)	-0.2363 (0.0185)	-0.2493 (0.0093)	-0.0609 (0.5496)	-0.0551 (0.5713)	-0.0528 (0.6037)	-0.2271 (0.0181)	-0.1433 (0.1569)	-0.1293 (0.1824)	-0.1629 (0.1073)	-0.0794 (0.4141)	0.0184 (0.8562)
Lachnospiraceae_FCS020_group	0.2089 (0.03)	0.0736 (0.4691)	0.2578 (0.0071)	-0.0086 (0.9331)	0.2502 (0.009)	-0.0051 (0.9599)	-0.0173 (0.8589)	-0.0098 (0.9235)	-0.2746 (0.004)	-0.0985 (0.332)	-0.0495 (0.6112)	0.1283 (0.2056)	-0.0223 (0.8189)	0.1749 (0.0833)	-0.1727 (0.0739)	0.1363 (0.1785)	0.0362 (0.7102)	0.1445 (0.1537)	0.0345 (0.7227)	0.2172 (0.0308)
Lachnospiraceae_ND3007_group	0.0887 (0.3613)	0.0651 (0.5223)	0.1774 (0.0663)	0.0322 (0.7517)	0.2118 (0.0278)	0.0415 (0.6833)	-0.2485 (0.0095)	-0.0262 (0.7967)	-0.1677 (0.0829)	-0.0095 (0.9258)	-0.0442 (0.6495)	0.1277 (0.2079)	0.0322 (0.7409)	0.037 (0.7164)	-0.151 (0.1189)	0.1471 (0.1463)	-0.0549 (0.5724)	0.072 (0.4789)	-0.0206 (0.8327)	0.114 (0.2613)
Lachnospiraceae_NK4A136_group	0.0186 (0.8487)	0.0652 (0.5215)	-0.0185 (0.8495)	0.0407 (0.6889)	-0.0316 (0.7451)	0.0518 (0.611)	0.1157 (0.2332)	-0.0029 (0.977)	-0.0575 (0.5547)	0.0497 (0.6255)	-0.1083 (0.2646)	0.0012 (0.9907)	0.0211 (0.8283)	0.085 (0.403)	-0.0724 (0.4567)	0.0314 (0.7577)	-0.0385 (0.6922)	-0.0496 (0.626)	0.0377 (0.6984)	0.1194 (0.2391)
Lachnospiraceae_UCG_001	0.0005 (0.9962)	-0.0433 (0.6701)	0.073 (0.4529)	-0.0823 (0.4179)	0.0752 (0.4394)	-0.0585 (0.5652)	-0.116 (0.2319)	-0.0286 (0.7784)	-0.1011 (0.2977)	-0.0397 (0.6962)	-0.0593 (0.5423)	-0.0244 (0.8103)	0.0293 (0.7633)	-0.0475 (0.6408)	-0.1175 (0.2258)	-0.0337 (0.7403)	-0.0976 (0.3152)	-0.1359 (0.1797)	-0.0763 (0.4328)	0.0806 (0.428)
Lachnospiraceae_UCG_004	-0.029 (0.766)	-0.0652 (0.5216)	0.0537 (0.5807)	-0.148 (0.1439)	0.1033 (0.2873)	-0.1607 (0.1122)	-0.0616 (0.5264)	-0.025 (0.8059)	0.0717 (0.4611)	0.0363 (0.7211)	-0.0456 (0.6392)	0.1072 (0.2908)	-0.2141 (0.0261)	0.1428 (0.1586)	-0.0526 (0.5891)	0.1556 (0.1241)	-0.1072 (0.2693)	-0.1212 (0.232)	-0.1468 (0.1296)	0.0642 (0.5281)
Lachnospiraceae_UCG_010	-0.0402 (0.6793)	0.0059 (0.9542)	0.0359 (0.7125)	0.002 (0.9842)	0.0901 (0.3537)	0.0591 (0.5614)	-0.025 (0.7975)	-0.0873 (0.3901)	0.089 (0.3598)	-0.0268 (0.7925)	0.1026 (0.2905)	0.1009 (0.3202)	-0.1496 (0.1222)	0.011 (0.914)	0.138 (0.1545)	0.0673 (0.5079)	0.0308 (0.7514)	-0.0534 (0.5995)	-0.0995 (0.3058)	0.0204 (0.8411)
Lactobacillus	0.0071 (0.9421)	-0.0175 (0.8636)	-0.0022 (0.9818)	-0.0171 (0.867)	-0.0099 (0.9194)	-0.0182 (0.8583)	-0.0116 (0.9054)	-0.0374 (0.7132)	-0.2818 (0.0031)	-0.0182 (0.8578)	0.029 (0.7657)	0.155 (0.1257)	0.2752 (0.0039)	-0.0604 (0.5527)	-0.013 (0.894)	0.1704 (0.0918)	0.014 (0.8855)	0.2302 (0.0219)	0.273 (0.0043)	0.1264 (0.2126)
Lactococcus	-0.2606 (0.0064)	0.1721 (0.0885)	-0.25 (0.0091)	0.2445 (0.0147)	-0.2254 (0.019)	0.2695 (0.007)	-0.0171 (0.8607)	-0.2401 (0.0167)	-0.0475 (0.6256)	-0.1457 (0.1501)	-0.0488 (0.6159)	-0.0968 (0.3407)	0.1199 (0.2166)	0.2201 (0.0286)	-0.0501 (0.6067)	-0.1009 (0.3201)	-0.2463 (0.0102)	0.0454 (0.6555)	-0.2254 (0.019)	0.1761 (0.0812)
Marvinbryantia	0.0837 (0.3891)	0.1589 (0.1162)	0.1378 (0.155)	0.1721 (0.0885)	0.1258 (0.1946)	0.197 (0.0507)	0.0743 (0.4447)	0.0314 (0.7575)	-0.2902 (0.0023)	-0.0123 (0.9041)	-0.0047 (0.9618)	0.1964 (0.0514)	0.1638 (0.0903)	0.1097 (0.2798)	-0.0691 (0.4773)	0.1973 (0.0503)	0.1773 (0.0664)	0.0935 (0.3574)	0.0819 (0.3993)	0.1172 (0.248)
Merdibacter	-0.0341 (0.726)	0.0159 (0.876)	-0.0187 (0.8478)	0.0212 (0.8352)	0.0204 (0.8341)	0.0195 (0.8479)	0.0838 (0.3887)	0.0379 (0.7095)	-0.2305 (0.0164)	-0.1108 (0.2749)	0.13 (0.1798)	-0.1947 (0.0534)	0.0536 (0.5819)	-0.0099 (0.9227)	-0.0107 (0.9127)	-0.1735 (0.086)	-0.0535 (0.5825)	0.151 (0.1358)	-0.1994 (0.0386)	0.089 (0.3812)
Monoglobus	-0.0594 (0.5416)	-0.0587 (0.5638)	-0.0259 (0.7906)	-0.0505 (0.6198)	-0.031 (0.7498)	-0.0482 (0.6357)	0.0194 (0.8421)	-0.0923 (0.3636)	-0.1261 (0.1933)	-0.1667 (0.0991)	-0.0523 (0.5906)	-0.0754 (0.4582)	0.1059 (0.2753)	-0.0004 (0.9971)	-0.0554 (0.5693)	-0.0803 (0.4295)	-0.0986 (0.31)	0.0169 (0.8684)	-0.0889 (0.3605)	-0.0185 (0.8554)
Negativibacillus	0.0514 (0.5977)	-0.0913 (0.3687)	0.0827 (0.3949)	-0.0299 (0.769)	0.0879 (0.3658)	-0.0097 (0.9245)	0.1381 (0.154)	-0.0854 (0.4005)	-0.198 (0.04)	0.0581 (0.5682)	-0.0024 (0.9801)	-0.0661 (0.5154)	0.0837 (0.3891)	-0.2508 (0.0123)	-0.1212 (0.2116)	-0.0461 (0.6504)	-0.0134 (0.8906)	-0.1272 (0.2095)	-0.1963 (0.0418)	-0.1014 (0.3177)
NK4A214_group	0.0508 (0.6019)	-0.1478 (0.1444)	0.0735 (0.45)	-0.0567 (0.577)	0.0871 (0.3704)	-0.0125 (0.9026)	0.0493 (0.6122)	-0.0129 (0.8988)	-0.2053 (0.0331)	-0.1733 (0.0863)	-0.0552 (0.5704)	-0.1236 (0.223)	0.1329 (0.1704)	0.1322 (0.1922)	-0.1302 (0.1794)	-0.0618 (0.5433)	0.0682 (0.483)	0.1599 (0.1139)	0.0124 (0.899)	0.0706 (0.4872)
Odoribacter	-0.1158 (0.2325)	-0.062 (0.542)	-0.1082 (0.2649)	-0.0685 (0.5008)	-0.132 (0.1732)	-0.126 (0.2139)	-0.0312 (0.7486)	-0.3989 (<0.0001)	0.1934 (0.045)	-0.0421 (0.6792)	0.0389 (0.6891)	-0.1377 (0.174)	0.0935 (0.3357)	-0.1648 (0.1031)	0.0843 (0.3859)	-0.15 (0.1384)	0.0543 (0.5769)	0.0001 (0.9996)	0.017 (0.8617)	0.0733 (0.471)
Oscillibacter	0.0464 (0.6333)	0.0007 (0.9946)	-0.0023 (0.981)	-0.0105 (0.9179)	0.0258 (0.7909)	-0.041 (0.6873)	-0.0857 (0.3781)	0.0236 (0.8163)	0.0841 (0.3868)	0.0838 (0.4093)	-0.0617 (0.5258)	-0.0633 (0.5338)	0.1051 (0.2791)	-0.0848 (0.404)	0.006 (0.951)	-0.0594 (0.5595)	0.1145 (0.238)	-0.0484 (0.634)	-0.0582 (0.5498)	-0.0369 (0.7172)
Oscillospira	0.0911 (0.3484)	0.0174 (0.8645)	0.065 (0.5038)	0.0353 (0.7289)	0.0646 (0.5066)	0.0525 (0.6058)	0.0138 (0.8875)	-0.048 (0.6368)	0.005 (0.959)	0.0855 (0.4002)	-0.0249 (0.7981)	-0.1248 (0.2184)	0.033 (0.7348)	0.0903 (0.3741)	0.0157 (0.8722)	-0.0932 (0.3587)	-0.0306 (0.7536)	-0.0807 (0.4274)	-0.1424 (0.1414)	-0.0665 (0.5129)
Oxalobacter	0.0418 (0.6675)	-0.1375 (0.1746)	0.0958 (0.3241)	-0.1141 (0.2608)	0.1141 (0.2396)	-0.0997 (0.3263)	-0.0873 (0.3689)	-0.043 (0.673)	0.0804 (0.4081)	-0.1601 (0.1135)	-0.0077 (0.9367)	-0.2095 (0.0374)	-0.0557 (0.5668)	-0.168 (0.0965)	0.0144 (0.8828)	-0.2147 (0.0328)	0.0314 (0.7469)	-0.1236 (0.2231)	-0.0175 (0.8573)	-0.1621 (0.109)
Paludicola	-0.0194 (0.8421)	0.0311 (0.7601)	-0.0642 (0.5093)	0.0799 (0.432)	-0.0658 (0.4985)	0.0581 (0.5678)	0.015 (0.8774)	0.1696 (0.0934)	0.0339 (0.7278)	-0.0111 (0.9134)	-0.0023 (0.9809)	-0.1229 (0.2257)	0.1364 (0.1592)	-0.1372 (0.1755)	-0.0201 (0.8361)	-0.1139 (0.2617)	0.132 (0.1733)	0.1917 (0.0573)	0.0654 (0.5012)	0.101 (0.3198)
Parabacteroides	0.0403 (0.679)	0.197 (0.0507)	-0.0126 (0.8972)	0.0655 (0.5197)	-0.0365 (0.7075)	-0.008 (0.9372)	0.0846 (0.384)	-0.1785 (0.0771)	0.0455 (0.64)	0.0708 (0.4865)	0.0553 (0.5695)	-0.01 (0.9218)	0.0832 (0.3919)	0.1677 (0.0971)	0.0917 (0.3454)	-0.0014 (0.9892)	-0.1249 (0.1977)	0.0431 (0.6716)	-0.0044 (0.9639)	0.1576 (0.1193)
Paraprevotella	0.1642 (0.0894)	-0.019 (0.8517)	0.092 (0.3437)	-0.0947 (0.3511)	0.0128 (0.8951)	-0.1028 (0.3112)	0.1176 (0.2253)	-0.09 (0.3757)	0.0898 (0.3556)	-0.0263 (0.7963)	-0.0585 (0.5474)	-0.0113 (0.9115)	0.0484 (0.6187)	-0.0945 (0.352)	0.0249 (0.7978)	-0.1178 (0.2455)	0.1651 (0.0877)	-0.1865 (0.0646)	0.1219 (0.2087)	0.0279 (0.7839)
Parasutterella	0.0711 (0.4648)	-0.042 (0.6796)	0.0532 (0.5846)	-0.0301 (0.7677)	0.0665 (0.4943)	-0.0067 (0.9472)	-0.1622 (0.0936)	-0.0017 (0.9868)	0.0928 (0.3396)	0.0765 (0.4517)	0.1363 (0.1596)	0.0811 (0.4251)	0.0031 (0.975)	0.0873 (0.39)	0.0874 (0.3686)	0.1294 (0.2016)	0.0437 (0.6531)	0.1276 (0.2081)	0.0922 (0.3425)	0.1789 (0.0765)
Peptococcus	0.0659 (0.4978)	0.0585 (0.565)	0.0745 (0.4434)	0.0066 (0.9482)	0.0533 (0.5839)	-0.0332 (0.7441)	0.0143 (0.8829)	-0.1181 (0.2445)	-0.0238 (0.8067)	0.0551 (0.5883)	0.0107 (0.9126)	0.0503 (0.621)	0.0231 (0.8128)	0.0095 (0.9254)	-0.033 (0.7343)	0.0587 (0.564)	0.0954 (0.326)	-0.1227 (0.2264)	0.0677 (0.4866)	0.0718 (0.4802)
Phascolarctobacterium	0.0134 (0.8909)	-0.0006 (0.9951)	0.0641 (0.5101)	0.0536 (0.5986)	0.063 (0.5169)	0.0377 (0.7109)	-0.018 (0.8535)	-0.1877 (0.0628)	-0.1552 (0.1087)	-0.0191 (0.8514)	-0.1656 (0.0868)	0.0841 (0.4081)	0.03 (0.758)	-0.0036 (0.9718)	-0.2331 (0.0152)	0.074 (0.4667)	-0.037 (0.7042)	0.0719 (0.4792)	-0.0465 (0.6324)	0.0346 (0.7338)
Prevotella	0.1831 (0.0578)	0.0142 (0.8889)	0.118 (0.2239)	-0.0289 (0.7767)	0.043 (0.6583)	-0.0676 (0.5061)	-0.0272 (0.7798)	-0.0598 (0.5568)	-0.0559 (0.5656)	-0.0058 (0.9546)	-0.086 (0.3762)	-0.0931 (0.3596)	-0.1114 (0.2511)	-0.0223 (0.8265)	-0.0962 (0.3218)	-0.1083 (0.2858)	0.1341 (0.1664)	-0.2717 (0.0065)	0.1233 (0.2037)	0.0384 (0.7062)
Prevotellaceae_NK3B31_group	-0.0513 (0.5977)	0.1787 (0.0767)	-0.023 (0.8136)	0.1156 (0.2545)	-0.0159 (0.87)	0.1185 (0.2426)	-0.0169 (0.8619)	-0.0209 (0.8372)	-0.0385 (0.6923)	-0.1205 (0.2348)	0.0489 (0.6154)	-0.0286 (0.7785)	0.1098 (0.2579)	0.1534 (0.1295)	0.1079 (0.2663)	-0.0749 (0.4615)	-0.0073 (0.9403)	-0.1359 (0.1797)	0.033 (0.7349)	0.051 (0.616)
Rikenellaceae_RC9_gut_group	0.0559 (0.5654)	-0.1645 (0.1037)	0.0259 (0.7905)	-0.0667 (0.5122)	-0.0202 (0.8361)	-0.0229 (0.8223)	-0.2254 (0.019)	-0.1955 (0.0524)	-0.0654 (0.5011)	-0.1497 (0.1392)	-0.2077 (0.031)	-0.0238 (0.8151)	0.1763 (0.068)	-0.0589 (0.5624)	-0.118 (0.2239)	-0.0134 (0.8956)	0.033 (0.7347)	0.0203 (0.8417)	0.0629 (0.5178)	-0.0366 (0.7191)
Romboutsia	0.2231 (0.0203)	-0.0325 (0.7493)	0.1765 (0.0677)	-0.008 (0.9371)	0.1138 (0.2409)	0.075 (0.4608)	0.055 (0.5716)	0.123 (0.2252)	-0.2906 (0.0023)	-0.0602 (0.5542)	-0.0288 (0.767)	0.0236 (0.8167)	0.1498 (0.1218)	0.1574 (0.1197)	-0.1119 (0.249)	-0.0136 (0.8938)	0.0447 (0.6463)	0.1743 (0.0845)	0.0021 (0.9829)	0.043 (0.6728)
Roseburia	0.1883 (0.051)	0.0842 (0.4071)	0.1241 (0.2008)	0.0275 (0.7869)	0.0734 (0.4501)	0.0649 (0.5236)	0.0404 (0.6784)	0.0483 (0.6353)	-0.1689 (0.0806)	0.0775 (0.4459)	0.011 (0.9105)	-0.0267 (0.7928)	-0.0011 (0.9913)	0.1225 (0.2272)	-0.0215 (0.8254)	0.0242 (0.8118)	0.1646 (0.0887)	-0.122 (0.2288)	0.1012 (0.2975)	0.0033 (0.9741)
Ruminococcus	-0.0008 (0.9933)	0.0133 (0.8959)	-0.0005 (0.9957)	0.1342 (0.1854)	-0.0123 (0.8993)	0.2165 (0.0314)	-0.0041 (0.9662)	-0.052 (0.6094)	0.1035 (0.2866)	-0.0824 (0.4174)	-0.0291 (0.7652)	-0.1536 (0.1292)	0.1351 (0.1634)	-0.1129 (0.2661)	-0.0585 (0.5474)	-0.1503 (0.1375)	-0.0769 (0.4292)	0.0195 (0.8479)	-0.0913 (0.3473)	-0.0017 (0.9867)
[Ruminococcus]_gauvreauii_group	0.2357 (0.014)	0.1544 (0.1271)	0.2493 (0.0093)	0.1583 (0.1176)	0.2161 (0.0247)	0.1972 (0.0505)	0.0533 (0.5837)	-0.0771 (0.4481)	-0.1328 (0.1708)	-0.039 (0.7019)	-0.0806 (0.4072)	0.1514 (0.1347)	-0.0397 (0.6836)	0.1154 (0.2555)	-0.1748 (0.0705)	0.1695 (0.0934)	0.0935 (0.3358)	0.0368 (0.7174)	0.0302 (0.7567)	-0.0173 (0.8654)
[Ruminococcus]_gnavus_group	0.0043 (0.965)	0.108 (0.2875)	-0.0294 (0.763)	0.1145 (0.2593)	-0.0247 (0.7996)	0.1314 (0.1948)	0.0824 (0.3968)	0.1945 (0.0538)	0.0188 (0.8469)	0.1164 (0.2511)	0.0127 (0.8959)	0.1124 (0.268)	0.0212 (0.8278)	0.1463 (0.1484)	0.1037 (0.2854)	0.1206 (0.2344)	-0.0707 (0.4672)	0.0304 (0.7653)	-0.0016 (0.9867)	0.0851 (0.4026)
[Ruminococcus]_torques_group	-0.0203 (0.8348)	0.0261 (0.7975)	0.0283 (0.7711)	0.0393 (0.6995)	0.0318 (0.7441)	0.0911 (0.3699)	-0.0393 (0.6862)	0.1668 (0.0989)	-0.2063 (0.0322)	0.0616 (0.545)	-0.084 (0.3875)	0.0979 (0.335)	-0.0344 (0.7239)	0.0809 (0.426)	-0.1612 (0.0956)	0.1292 (0.2025)	0.0836 (0.3899)	0.1901 (0.0595)	0.0549 (0.5726)	-0.0738 (0.4677)
Senegalimassilia	0.0585 (0.5477)	0.1213 (0.2318)	0.0679 (0.485)	0.1207 (0.2339)	0.0571 (0.557)	0.0656 (0.5189)	0.0193 (0.8431)	-0.0496 (0.6258)	-0.066 (0.4975)	-0.0843 (0.4067)	-0.0527 (0.5883)	-0.1662 (0.1001)	0.0747 (0.4421)	-0.1165 (0.2508)	-0.0783 (0.4203)	-0.1448 (0.1527)	0.0939 (0.3339)	0.0726 (0.475)	0.1256 (0.1952)	-0.0752 (0.4596)
Shuttleworthia	-0.0636 (0.5134)	0.0336 (0.7416)	-0.0441 (0.6505)	-0.0133 (0.8962)	-0.0043 (0.9649)	-0.0004 (0.9966)	0.0073 (0.9399)	0.2519 (0.0119)	-0.1021 (0.2932)	0.2317 (0.021)	-0.0337 (0.7293)	0.0793 (0.435)	0.0402 (0.6799)	-0.0962 (0.3435)	-0.0227 (0.816)	0.08 (0.4312)	-0.0628 (0.5183)	-0.0934 (0.3578)	-0.0852 (0.3808)	-0.0627 (0.5379)
Slackia	0.0502 (0.606)	0.2226 (0.0268)	0.0867 (0.3721)	0.1771 (0.0795)	0.1243 (0.1999)	0.1474 (0.1455)	-0.0079 (0.9355)	-0.006 (0.9526)	0.0093 (0.9241)	0.1423 (0.1599)	-0.0289 (0.7669)	0.0069 (0.9463)	-0.1223 (0.2075)	-0.009 (0.9294)	-0.0376 (0.6994)	0.0536 (0.5986)	0.1411 (0.1452)	0.03 (0.7682)	0.0676 (0.4872)	-0.0058 (0.9547)
Streptococcus	-0.0268 (0.7828)	0.1089 (0.2833)	-0.0012 (0.9905)	0.1536 (0.1291)	0.0257 (0.7915)	0.1406 (0.1652)	-0.186 (0.054)	-0.0639 (0.5299)	-0.1365 (0.1588)	0.1426 (0.159)	-0.0219 (0.822)	0.1264 (0.2126)	0.219 (0.0228)	0.1118 (0.2708)	-0.0448 (0.6454)	0.0971 (0.3389)	0.0153 (0.875)	0.1007 (0.3215)	-0.009 (0.9267)	0.1797 (0.0751)
Subdoligranulum	-0.0977 (0.3146)	0.0084 (0.9343)	0.0078 (0.936)	-0.0417 (0.6819)	0.0594 (0.5414)	-0.0797 (0.4328)	-0.0137 (0.8883)	0.1006 (0.3217)	-0.0828 (0.3945)	0.037 (0.7166)	0.0621 (0.523)	0.0468 (0.6454)	-0.0074 (0.9392)	0.0872 (0.3911)	-0.0167 (0.8637)	0.0905 (0.373)	-0.1059 (0.2752)	0.0178 (0.8611)	-0.1178 (0.2246)	0.116 (0.2527)
Sutterella	-0.0551 (0.5711)	0.0107 (0.9161)	-0.0418 (0.6676)	-0.0745 (0.4639)	-0.0478 (0.6229)	-0.1109 (0.2744)	0.0089 (0.9274)	-0.0215 (0.8326)	0.0555 (0.5685)	-0.0745 (0.4639)	-0.0735 (0.4497)	-0.0471 (0.6436)	-0.0325 (0.7382)	-0.0009 (0.9927)	-0.0438 (0.6523)	-0.0332 (0.7445)	-0.099 (0.3079)	-0.0435 (0.6687)	-0.04 (0.6809)	-0.0645 (0.5259)
Terrisporobacter	0.0898 (0.3556)	-0.026 (0.7981)	0.1217 (0.2095)	-0.0516 (0.6122)	0.1322 (0.1725)	-0.0486 (0.6332)	-0.1185 (0.2221)	-0.0298 (0.77)	-0.1981 (0.0399)	-0.1293 (0.2021)	-0.119 (0.22)	-0.0596 (0.5578)	0.0868 (0.3719)	-0.0764 (0.4525)	-0.1663 (0.0854)	-0.0791 (0.4363)	-0.0423 (0.6635)	0.1191 (0.2402)	-0.0047 (0.9615)	0.0731 (0.4722)
Turicibacter	0.1125 (0.2465)	-0.0825 (0.4169)	0.1348 (0.1642)	-0.1473 (0.1458)	0.1296 (0.1812)	-0.1058 (0.2971)	-0.0692 (0.477)	-0.0842 (0.4076)	-0.2156 (0.0251)	-0.1581 (0.118)	-0.1189 (0.2203)	-0.0534 (0.5997)	0.106 (0.2749)	0.018 (0.8594)	-0.1472 (0.1284)	-0.1106 (0.2759)	-0.1326 (0.1713)	0.0611 (0.5482)	-0.1298 (0.1808)	0.0129 (0.8996)
Tuzzerella	-0.0909 (0.3496)	0.0273 (0.7888)	-0.1338 (0.1676)	-0.0315 (0.7566)	-0.123 (0.2046)	-0.0688 (0.4989)	0.2062 (0.0323)	0.1006 (0.322)	0.1922 (0.0463)	0.0452 (0.6566)	-0.0328 (0.7361)	0.0148 (0.8847)	-0.112 (0.2484)	0.1929 (0.0557)	0.0666 (0.4936)	0.0117 (0.9088)	-0.0472 (0.6274)	-0.1063 (0.2949)	0.0782 (0.4213)	0.0026 (0.9796)
Tyzzerella	0.0717 (0.4609)	-0.061 (0.549)	0.1768 (0.0672)	-0.1594 (0.115)	0.2418 (0.0117)	-0.1988 (0.0485)	-0.0285 (0.7697)	0.2092 (0.0377)	-0.1637 (0.0905)	-0.0042 (0.9674)	0.0398 (0.6826)	0.1118 (0.2706)	-0.1803 (0.0618)	0.1669 (0.0988)	-0.0586 (0.5472)	0.196 (0.0519)	-0.2278 (0.0178)	0.1412 (0.1633)	-0.2417 (0.0117)	0.0417 (0.682)
UBA1819	-0.1182 (0.223)	0.1042 (0.3047)	-0.0837 (0.3894)	0.0981 (0.3342)	-0.0447 (0.646)	0.072 (0.479)	0.1544 (0.1107)	-0.0023 (0.9822)	-0.0605 (0.5343)	0.1347 (0.1838)	0.024 (0.8051)	0.0402 (0.693)	0.121 (0.2122)	-0.01 (0.9216)	0.0141 (0.885)	0.0296 (0.7711)	0.0129 (0.8944)	0.1136 (0.2629)	-0.0835 (0.3905)	0.0157 (0.8773)
UCG_002	-0.0945 (0.3309)	-0.1128 (0.2662)	-0.155 (0.1092)	-0.0185 (0.8555)	-0.1603 (0.0975)	-0.0109 (0.9145)	0.0525 (0.5896)	-0.055 (0.589)	-0.0405 (0.6776)	-0.1433 (0.157)	0.0391 (0.6879)	-0.1302 (0.199)	0.1482 (0.1259)	-0.0838 (0.4096)	0.0116 (0.905)	-0.0681 (0.5031)	0.0378 (0.6977)	0.1397 (0.168)	0.013 (0.894)	0.0154 (0.8795)
UCG_003	-0.0476 (0.6245)	-0.1776 (0.0786)	-0.0306 (0.7535)	-0.1775 (0.0789)	-0.0367 (0.7061)	-0.1931 (0.0555)	-0.0664 (0.495)	-0.2528 (0.0116)	0.0363 (0.7089)	-0.0481 (0.6361)	-0.0014 (0.9888)	-0.0636 (0.5317)	0.0437 (0.6532)	-0.0135 (0.8943)	-0.0306 (0.7533)	0.0257 (0.8008)	0.0169 (0.8619)	0.0279 (0.7839)	-0.0243 (0.8025)	0.0618 (0.5433)
UCG_005	-0.0463 (0.6344)	0.007 (0.9451)	-0.0827 (0.3949)	0.0967 (0.3412)	-0.086 (0.3763)	0.0874 (0.39)	0.0186 (0.8489)	0.018 (0.8598)	-0.0995 (0.3058)	-0.1666 (0.0992)	-0.0369 (0.7044)	-0.0747 (0.4626)	0.1222 (0.2077)	-0.0589 (0.5624)	-0.0577 (0.5532)	-0.0835 (0.4111)	0.0533 (0.5838)	0.0185 (0.8556)	0.0107 (0.9124)	0.0142 (0.889)
UCG_009	-0.1046 (0.2815)	-0.1698 (0.0929)	-0.0092 (0.9244)	-0.186 (0.0653)	0.0656 (0.4999)	-0.2152 (0.0324)	-0.0231 (0.8121)	-0.198 (0.0495)	-0.2208 (0.0217)	-0.1757 (0.0819)	-0.0648 (0.5052)	-0.0306 (0.7638)	0.0399 (0.682)	-0.1593 (0.1153)	-0.1502 (0.1209)	-0.0907 (0.3717)	-0.0744 (0.4444)	-0.1125 (0.2675)	-0.1521 (0.116)	-0.024 (0.8136)
Veillonella	-0.0797 (0.4123)	-0.1441 (0.1548)	-0.0729 (0.4534)	-0.1671 (0.0983)	-0.0833 (0.3913)	-0.1351 (0.1824)	-0.0807 (0.4067)	-0.0811 (0.425)	-0.0569 (0.5583)	-0.0721 (0.4784)	-0.097 (0.318)	-0.0114 (0.911)	-0.0245 (0.8017)	0.0385 (0.705)	-0.0931 (0.3378)	-0.0003 (0.9977)	0.0087 (0.9286)	0.033 (0.7457)	-0.1822 (0.0592)	0.0988 (0.3307)
